# Supplementary material for: RNA methylation-mediated LINC01559 suppresses colorectal cancer progression by regulating the miR-106b-5p/PTEN axis
Source: Int J Biol Sci. 2022 Apr 24;18(7):3048–65. doi: 10.7150/ijbs.70630 (PMC9066122; doi:10.7150/ijbs.70630)
Supplement: Supplementary file 2 — Supplementary table 1. [file ijbsv18p3048s2.xlsx]

## Sheet: miRNAs  targeted by LINC01559
hsa-miR-520f-3p
hsa-miR-6847-5p
hsa-miR-3622b-3p
hsa-miR-520b
hsa-miR-3198
hsa-miR-4728-5p
hsa-miR-373-3p
hsa-miR-520c-3p
hsa-miR-6854-5p
hsa-miR-5591-5p
hsa-miR-873-5p
hsa-miR-3681-5p
hsa-miR-6876-5p
hsa-miR-302b-3p
hsa-miR-3123
hsa-miR-4693-5p
hsa-miR-4471
hsa-miR-500b-3p
hsa-miR-1298-3p
hsa-miR-4802-5p
hsa-miR-367-5p
hsa-miR-3622a-3p
hsa-miR-6884-5p
hsa-miR-588
hsa-miR-302c-3p
hsa-miR-146a-3p
hsa-miR-3168
hsa-miR-302a-3p
hsa-miR-2110
hsa-miR-6819-3p
hsa-miR-193a-5p
hsa-miR-520d-3p
hsa-miR-146a-5p
hsa-miR-450b-5p
hsa-miR-6894-5p
hsa-miR-4760-5p
hsa-miR-500a-5p
hsa-miR-520e
hsa-miR-607
hsa-miR-3689c
hsa-miR-6860
hsa-miR-580-3p
hsa-miR-526b-3p
hsa-miR-647
hsa-miR-4300
hsa-miR-6502-3p
hsa-miR-3667-3p
hsa-miR-6716-5p
hsa-miR-4781-3p
hsa-miR-4429
hsa-miR-6818-3p
hsa-miR-6515-5p
hsa-miR-520a-3p
hsa-miR-3192-5p
hsa-miR-6797-5p
hsa-miR-3154
hsa-miR-146b-5p
hsa-miR-5683
hsa-miR-4436a
hsa-miR-4443
hsa-miR-223-3p
hsa-miR-1238-3p
hsa-miR-548an
hsa-miR-301a-5p
hsa-miR-548m
hsa-miR-7113-5p
hsa-miR-4257
hsa-miR-138-5p
hsa-miR-6127
hsa-miR-6806-3p
hsa-miR-6852-3p
hsa-miR-548ag
hsa-miR-4446-3p
hsa-miR-6883-5p
hsa-miR-182-5p
hsa-miR-302e
hsa-miR-4476
hsa-miR-6828-3p
hsa-miR-203b-3p
hsa-miR-6886-3p
hsa-miR-3928-3p
hsa-miR-5000-3p
hsa-miR-1915-3p
hsa-miR-664b-3p
hsa-miR-3925-5p
hsa-miR-4705
hsa-miR-370-3p
hsa-miR-372-3p
hsa-miR-298
hsa-miR-32-3p
hsa-miR-4435
hsa-miR-3909
hsa-miR-1231
hsa-miR-6764-5p
hsa-miR-6072
hsa-miR-6893-3p
hsa-miR-4311
hsa-miR-9500
hsa-miR-1271-5p
hsa-miR-1273h-5p
hsa-miR-3135b
hsa-miR-30b-3p
hsa-miR-6820-3p
hsa-miR-6785-5p
hsa-miR-93-5p
hsa-miR-7977
hsa-miR-766-5p
hsa-miR-96-5p
hsa-miR-1305
hsa-miR-4763-3p
hsa-miR-491-5p
hsa-miR-511-3p
hsa-miR-1250-3p
hsa-miR-520a-5p
hsa-miR-320e
hsa-miR-1285-3p
hsa-miR-548ba
hsa-miR-3689a-3p
hsa-miR-7153-5p
hsa-miR-577
hsa-miR-579-3p
hsa-miR-4530
hsa-miR-525-5p
hsa-miR-4711-3p
hsa-miR-632
hsa-miR-7978
hsa-miR-4733-3p
hsa-miR-4433a-3p
hsa-miR-3942-3p
hsa-miR-3591-5p
hsa-miR-4475
hsa-miR-3065-5p
hsa-miR-3680-3p
hsa-miR-548ai
hsa-miR-33a-3p
hsa-miR-7152-5p
hsa-miR-3119
hsa-miR-362-5p
hsa-miR-3974
hsa-miR-6780a-5p
hsa-miR-149-3p
hsa-miR-4701-5p
hsa-miR-1236-3p
hsa-miR-670-3p
hsa-miR-4680-3p
hsa-miR-3164
hsa-miR-877-3p
hsa-miR-1197
hsa-miR-432-5p
hsa-miR-765
hsa-miR-3923
hsa-miR-6734-5p
hsa-miR-3184-5p
hsa-miR-106a-5p
hsa-miR-3176
hsa-miR-590-3p
hsa-miR-4768-3p
hsa-miR-4796-5p
hsa-miR-1205
hsa-miR-3689b-3p
hsa-miR-570-5p
hsa-miR-548at-5p
hsa-miR-591
hsa-miR-511-5p
hsa-miR-3671
hsa-miR-5090
hsa-miR-6779-5p
hsa-miR-3919
hsa-miR-302d-3p
hsa-miR-141-5p
hsa-miR-8059
hsa-miR-3124-3p

## Sheet: miRNAs targeting PTEN
hsa-miR-133a-3p
hsa-miR-30e-3p
hsa-miR-221-3p
hsa-miR-4698
hsa-miR-374b-5p
hsa-miR-548w
hsa-miR-216b-5p
hsa-miR-654-3p
hsa-miR-23b-3p
hsa-miR-802
hsa-miR-429
hsa-miR-548d-5p
hsa-miR-324-5p
hsa-miR-33b-3p
hsa-miR-519b-3p
hsa-miR-23a-3p
hsa-miR-143-3p
hsa-miR-378c
hsa-miR-10b-5p
hsa-miR-148b-5p
hsa-miR-374a-5p
hsa-miR-758-3p
hsa-miR-378d
hsa-miR-422a
hsa-miR-193b-3p
hsa-miR-30b-5p
hsa-miR-205-5p
hsa-miR-424-3p
hsa-miR-548au-5p
hsa-miR-378a-3p
hsa-miR-1277-5p
hsa-miR-548at-3p
hsa-miR-142-5p
hsa-miR-28-5p
hsa-miR-625-3p
hsa-miR-128-3p
hsa-miR-519c-3p
hsa-miR-126-3p
hsa-miR-1-3p
hsa-miR-129-5p
hsa-let-7e-5p
hsa-miR-628-5p
hsa-miR-217
hsa-miR-103a-3p
hsa-miR-548ak
hsa-miR-411-3p
hsa-miR-548c-5p
hsa-miR-301b-3p
hsa-miR-19a-3p
hsa-miR-181b-5p
hsa-miR-519a-5p
hsa-miR-30d-3p
hsa-miR-30c-5p
hsa-miR-708-5p
hsa-miR-29c-3p
hsa-miR-19b-3p
hsa-miR-34a-5p
hsa-miR-26a-5p
hsa-miR-141-3p
hsa-miR-181a-5p
hsa-miR-136-3p
hsa-miR-486-5p
hsa-miR-4766-3p
hsa-miR-519a-3p
hsa-miR-548j-5p
hsa-miR-543
hsa-miR-519d-3p
hsa-miR-29b-3p
hsa-miR-92a-3p
hsa-miR-130b-3p
hsa-miR-203a-3p
hsa-miR-377-3p
hsa-miR-130a-5p
hsa-miR-151a-5p
hsa-miR-30a-3p
hsa-miR-382-5p
hsa-miR-1468-5p
hsa-miR-107
hsa-miR-5010-3p
hsa-miR-582-3p
hsa-miR-340-5p
hsa-miR-148a-3p
hsa-miR-106b-3p
hsa-miR-548o-5p
hsa-miR-1307-3p
hsa-miR-129-2-3p
hsa-miR-425-5p
hsa-miR-181c-5p
hsa-miR-125b-2-3p
hsa-miR-183-5p
hsa-miR-548am-5p
hsa-miR-200a-3p
hsa-miR-574-5p
hsa-miR-29a-3p
hsa-miR-378f
hsa-miR-140-3p
hsa-miR-484
hsa-miR-625-5p
hsa-miR-26b-5p
hsa-miR-369-3p
hsa-miR-147a
hsa-miR-132-3p
hsa-miR-365b-3p
hsa-miR-214-3p
hsa-miR-216a-5p
hsa-miR-21-5p
hsa-miR-197-3p
hsa-miR-548h-5p
hsa-miR-130a-3p
hsa-miR-2355-3p
hsa-miR-148b-3p
hsa-miR-22-3p
hsa-miR-503-5p
hsa-miR-301a-3p
hsa-miR-365a-3p
hsa-miR-1291
hsa-miR-671-5p
hsa-miR-210-3p

## Sheet: shared miRNAs
hsa-miR-17-5p
hsa-miR-9-3p
hsa-miR-320c
hsa-miR-320a
hsa-miR-320b
hsa-miR-20b-5p
hsa-miR-423-5p
hsa-miR-106b-5p
hsa-miR-320d
hsa-miR-20a-5p
