# Supplementary material for: RNA methylation-mediated LINC01559 suppresses colorectal cancer progression by regulating the miR-106b-5p/PTEN axis
Source: Int J Biol Sci. 2022 Apr 24;18(7):3048–65. doi: 10.7150/ijbs.70630 (PMC9066122; doi:10.7150/ijbs.70630)
Supplement: Supplementary file 3 — Supplementary table 2. [file ijbsv18p3048s3.xlsx]

## Sheet: sheet 1
ModID	Chromosome	ModStart	ModEnd	SupportNum	SupportList	GeneName	GeneType	Region	Sequence	Motif Score	PubMed ID
m6A_site_93696	chr12	13524684	13524685	4	GSM1339411, GSM1339441, GSM2203060, GSM2460345	LINC01559	lincRNA	exon	TGGATTTCTGCAGCTCCAGGACTCTCTTCCAGCATCTAGAT	419.59	24981863, 27773535
m6A_site_93697	chr12	13524735	13524736	6	GSM1339411, GSM1339429, GSM1339441, GSM2203056, GSM2203060, GSM2460345	LINC01559	lincRNA	exon	AGCTCCCAATTACAGAGCAGACACAAGGCTCTGCCTGCACC	296.92	24981863, 27773535
m6A_site_93698	chr12	13524760	13524761	6	GSM1339411, GSM1339429, GSM1339441, GSM2203056, GSM2203060, GSM2460345	LINC01559	lincRNA	exon	ACTGTCAGAGCATGAACTGGACTCAAGCTCCCAATTACAGA	419.59	24981863, 27773535
m6A_site_93699	chr12	13524765	13524766	6	GSM1339411, GSM1339429, GSM1339441, GSM2203056, GSM2203060, GSM2460345	LINC01559	lincRNA	exon	TGGGGACTGTCAGAGCATGAACTGGACTCAAGCTCCCAATT	349.63	24981863, 27773535
m6A_site_93700	chr12	13524780	13524781	6	GSM1339411, GSM1339429, GSM1339441, GSM2203056, GSM2203060, GSM2460345	LINC01559	lincRNA	exon	CTTTCTGAAAGGGTATGGGGACTGTCAGAGCATGAACTGGA	419.59	24981863, 27773535
m6A_site_93701	chr12	13524805	13524806	5	GSM1339411, GSM1339429, GSM2203056, GSM2203060, GSM2460345	LINC01559	lincRNA	exon	CTTGGCTTCTGGGACAGAAAACCTACTTTCTGAAAGGGTAT	224.83	24981863, 27773535
m6A_site_93702	chr12	13524812	13524813	5	GSM1339411, GSM1339429, GSM2203056, GSM2203060, GSM2460345	LINC01559	lincRNA	exon	TCTTAAGCTTGGCTTCTGGGACAGAAAACCTACTTTCTGAA	371.87	24981863, 27773535
m6A_site_93703	chr12	13524838	13524839	6	GSM1339411, GSM1339429, GSM2203055, GSM2203056, GSM2203060, GSM2460345	LINC01559	lincRNA	exon	ACAATGAATTGTCCTGCAGAACTCCCTCTTAAGCTTGGCTT	349.63	24981863, 27773535
m6A_site_93704	chr12	13524907	13524908	3	GSM2203055, GSM2203056, GSM2203060	LINC01559	lincRNA	exon	GGTGGTTTCCAACATCAAGGACATACTTGTTCCTCCTCCTA	371.87	27773535
m6A_site_93705	chr12	13526224	13526225	3	GSM1339441, GSM2203056, GSM2203060	LINC01559	lincRNA	exon	ATTCAGAGGCTGAAGAGTGGACAGACGGCTTTAATTGAGAA	371.87	24981863, 27773535
m6A_site_93706	chr12	13526269	13526270	3	GSM1339441, GSM2203056, GSM2203060	LINC01559	lincRNA	exon	CCCCTGGGAAATCCACTAAGACTAGAGGAAAGAATTGCTTG	344.64	24981863, 27773535
m6A_site_93707	chr12	13526318	13526319	1	GSM1339441	LINC01559,LINC01559,MLT2B2	lincRNA	exon	AAGAGTCAGAGCGCTCGTAGACACATTCTGCTGGATTGCAC	296.92	24981863
m6A_site_93708	chr12	13529521	13529522	1	GSM1339431	LINC01559,LINC01559,MLT2B1	lincRNA	intron,exon,exon	TCTCAAGCCTTTGGGTTTGGACTGGAGGCACCAGCTTTCCT	419.59	24981863
m6A_site_93709	chr12	13529550	13529551	1	GSM1339431	LINC01559,MLT2B1,LINC01559	lincRNA	intron,exon,exon	TCCTGATCTTGGACATCAGAACTCCTGATTCTCAAGCCTTT	349.63	24981863
m6A_site_93710	chr12	13529558	13529559	1	GSM1339431	LINC01559,LINC01559,MLT2B1	lincRNA,lincRNA,ERVL	intron,exon,exon	CATCTTTCTCCTGATCTTGGACATCAGAACTCCTGATTCTC	371.87	24981863
m6A_site_93711	chr12	13529629	13529630	1	GSM1339431	LINC01559,LINC01559,MLT2B1	ERVL,lincRNA,lincRNA	intron,exon,exon	CCATTGCAGACTTGAATAGAACTAAAAGGAAGAGGAAGGGC	349.63	24981863
m6A_site_93712	chr12	13529640	13529641	1	GSM1339431	MLT2B1,LINC01559,LINC01559	ERVL,lincRNA,lincRNA	intron,exon,exon	CCTCATTCAATCCATTGCAGACTTGAATAGAACTAAAAGGA	344.64	24981863
Website address	http://rna.sysu.edu.cn/rmbase/searchResultTableScore.php?modType=m6A
